# Supplementary material for: Design and Validation of a Questionnaire to Measure Patient Experience in Relation to Hospital Nursing Care
Source: Nurs Rep. 2024 Feb 9;14(1):400–12. doi: 10.3390/nursrep14010031 (PMC10885121; doi:10.3390/nursrep14010031)
Supplement: Supplementary file 1 [file nursrep-14-00031-s001.zip]

Archive with 1 entries (1 files):
- nursrep-2814043-File S1.pdf
